# Supplementary material for: Cotadutide promotes glycogenolysis in people with overweight or obesity diagnosed with type 2 diabetes
Source: Nat Metab. 2023 Dec 8;5(12):2086–93. doi: 10.1038/s42255-023-00938-0 (PMC10730390; doi:10.1038/s42255-023-00938-0)
Supplement: Supplementary file 4 — Figs. 1 and 2 and Table 1: Statistical source data – adjusted liver glycogen concentration and hepatic fat fraction at baseline and after 35 days of treatment (fasting and postprandial time points) in all patients (indicated by a unique identifier) without treatment assignment. Fig. 2: Source data for monounsaturated, saturated and polyunsaturated fatty acid data in individual patients according to treatment group. [file 42255_2023_938_MOESM4_ESM.xlsx]

## Sheet: Fig1
MEDI0382-D5670C00022
Part B, DB lock: 26AUG2021
USUBJID	Liver Glycogen Concentration Adjusted (mmol/L)	VISIT	TIME POINT
D5670C00022/20036640038	269	Day -1	Pre MMTT
D5670C00022/20036640038	367	Day -1	5 h post MMTT
D5670C00022/20036640038	437	Day -1	14 h post MMTT
D5670C00022/20036640038	414	Day 1	24 h post MMTT
D5670C00022/20036640038	226	Day 35	Pre MMTT
D5670C00022/20036640038	279	Day 35	5 h post MMTT
D5670C00022/20036640038	325	Day 35	14 h post MMTT
D5670C00022/20036640038	266	Day 36	24 h post MMTT
D5670C00022/20036640039	322	Day -1	Pre MMTT
D5670C00022/20036640039	298	Day -1	5 h post MMTT
D5670C00022/20036640039	421	Day -1	14 h post MMTT
D5670C00022/20036640039	401	Day 1	24 h post MMTT
D5670C00022/20036640039	439	Day 35	Pre MMTT
D5670C00022/20036640039	331	Day 35	5 h post MMTT
D5670C00022/20036640039	360	Day 35	14 h post MMTT
D5670C00022/20036640039	406	Day 36	24 h post MMTT
D5670C00022/20036640041	434	Day -1	Pre MMTT
D5670C00022/20036640041	407	Day -1	5 h post MMTT
D5670C00022/20036640041	395	Day -1	14 h post MMTT
D5670C00022/20036640041	384	Day 1	24 h post MMTT
D5670C00022/20036640041	265	Day 35	Pre MMTT
D5670C00022/20036640041	279	Day 35	5 h post MMTT
D5670C00022/20036640041	321	Day 35	14 h post MMTT
D5670C00022/20036640041	297	Day 36	24 h post MMTT
D5670C00022/20036640044	249	Day -1	Pre MMTT
D5670C00022/20036640044	170	Day -1	5 h post MMTT
D5670C00022/20036640044	285	Day -1	14 h post MMTT
D5670C00022/20036640044	267	Day 1	24 h post MMTT
D5670C00022/20036640044	337	Day 35	Pre MMTT
D5670C00022/20036640044	314	Day 35	5 h post MMTT
D5670C00022/20036640044	310	Day 35	14 h post MMTT
D5670C00022/20036640044	249	Day 36	24 h post MMTT
D5670C00022/20036640046	199	Day -1	Pre MMTT
D5670C00022/20036640046	162	Day -1	5 h post MMTT
D5670C00022/20036640046	266	Day -1	14 h post MMTT
D5670C00022/20036640046	245	Day 1	24 h post MMTT
D5670C00022/20036640046	183	Day 35	Pre MMTT
D5670C00022/20036640046	200	Day 35	5 h post MMTT
D5670C00022/20036640046	224	Day 35	14 h post MMTT
D5670C00022/20036640046	169	Day 36	24 h post MMTT
D5670C00022/20036640047	197	Day -1	Pre MMTT
D5670C00022/20036640047	220	Day -1	5 h post MMTT
D5670C00022/20036640047	283	Day -1	14 h post MMTT
D5670C00022/20036640047	291	Day 1	24 h post MMTT
D5670C00022/20036640047	219	Day 35	Pre MMTT
D5670C00022/20036640047	238	Day 35	5 h post MMTT
D5670C00022/20036640047	303	Day 35	14 h post MMTT
D5670C00022/20036640047	225	Day 36	24 h post MMTT
D5670C00022/20036640048	171	Day -1	Pre MMTT
D5670C00022/20036640048	208	Day -1	5 h post MMTT
D5670C00022/20036640048	255	Day -1	14 h post MMTT
D5670C00022/20036640048	206	Day 1	24 h post MMTT
D5670C00022/20036640048	229	Day 35	Pre MMTT
D5670C00022/20036640048	198	Day 35	5 h post MMTT
D5670C00022/20036640048	251	Day 35	14 h post MMTT
D5670C00022/20036640048	203	Day 36	24 h post MMTT
D5670C00022/20036640049	510	Day -1	Pre MMTT
D5670C00022/20036640049	440	Day -1	5 h post MMTT
D5670C00022/20036640049	433	Day -1	14 h post MMTT
D5670C00022/20036640049	271	Day 1	24 h post MMTT
D5670C00022/20036640049	204	Day 35	Pre MMTT
D5670C00022/20036640049	289	Day 35	5 h post MMTT
D5670C00022/20036640049	422	Day 35	14 h post MMTT
D5670C00022/20036640049	241	Day 36	24 h post MMTT
D5670C00022/20036640050	353	Day -1	Pre MMTT
D5670C00022/20036640050	318	Day -1	5 h post MMTT
D5670C00022/20036640050	536	Day -1	14 h post MMTT
D5670C00022/20036640050	387	Day 1	24 h post MMTT
D5670C00022/20036640050	446	Day 35	Pre MMTT
D5670C00022/20036640050	410	Day 35	5 h post MMTT
D5670C00022/20036640050	513	Day 35	14 h post MMTT
D5670C00022/20036640050	363	Day 36	24 h post MMTT
D5670C00022/20036640051	233	Day -1	Pre MMTT
D5670C00022/20036640051	261	Day -1	5 h post MMTT
D5670C00022/20036640051	279	Day -1	14 h post MMTT
D5670C00022/20036640051	152	Day 1	24 h post MMTT
D5670C00022/20036640051	212	Day 35	Pre MMTT
D5670C00022/20036640051	154	Day 35	5 h post MMTT
D5670C00022/20036640051	172	Day 35	14 h post MMTT
D5670C00022/20036640051	93	Day 36	24 h post MMTT
D5670C00022/20036640052	492	Day -1	Pre MMTT
D5670C00022/20036640052	685	Day -1	5 h post MMTT
D5670C00022/20036640052	661	Day -1	14 h post MMTT
D5670C00022/20036640052	510	Day 1	24 h post MMTT
D5670C00022/20036640052	778	Day 35	Pre MMTT
D5670C00022/20036640052	424	Day 35	5 h post MMTT
D5670C00022/20036640052	609	Day 35	14 h post MMTT
D5670C00022/20036640052	511	Day 36	24 h post MMTT
D5670C00022/20036640056	435	Day -1	Pre MMTT
D5670C00022/20036640056	489	Day -1	5 h post MMTT
D5670C00022/20036640056	419	Day -1	14 h post MMTT
D5670C00022/20036640056	472	Day 1	24 h post MMTT
D5670C00022/20036640056	703	Day 35	Pre MMTT
D5670C00022/20036640056	509	Day 35	5 h post MMTT
D5670C00022/20036640056	552	Day 35	14 h post MMTT
D5670C00022/20036640056	472	Day 36	24 h post MMTT
D5670C00022/20036640062	328	Day -1	Pre MMTT
D5670C00022/20036640062	400	Day -1	5 h post MMTT
D5670C00022/20036640062	369	Day -1	14 h post MMTT
D5670C00022/20036640062	341	Day 1	24 h post MMTT
D5670C00022/20036640062	248	Day 35	Pre MMTT
D5670C00022/20036640062	242	Day 35	5 h post MMTT
D5670C00022/20036640062	237	Day 35	14 h post MMTT
D5670C00022/20036640062	201	Day 36	24 h post MMTT
D5670C00022/20036640063	401	Day -1	Pre MMTT
D5670C00022/20036640063	385	Day -1	5 h post MMTT
D5670C00022/20036640063	438	Day -1	14 h post MMTT
D5670C00022/20036640063	377	Day 1	24 h post MMTT
D5670C00022/20036640063	240	Day 35	Pre MMTT
D5670C00022/20036640063	310	Day 35	5 h post MMTT
D5670C00022/20036640063	317	Day 35	14 h post MMTT
D5670C00022/20036640063	351	Day 36	24 h post MMTT
D5670C00022/20040380002	304	Day -1	Pre MMTT
D5670C00022/20040380002	275	Day -1	5 h post MMTT
D5670C00022/20040380002	321	Day -1	14 h post MMTT
D5670C00022/20040380002	285	Day 1	24 h post MMTT
D5670C00022/20040380002	170	Day 35	Pre MMTT
D5670C00022/20040380002	266	Day 35	5 h post MMTT
D5670C00022/20040380002	288	Day 35	14 h post MMTT
D5670C00022/20040380002	229	Day 36	24 h post MMTT
D5670C00022/20040380003	276	Day -1	Pre MMTT
D5670C00022/20040380003	347	Day -1	5 h post MMTT
D5670C00022/20040380003	327	Day -1	14 h post MMTT
D5670C00022/20040380003	307	Day 1	24 h post MMTT
D5670C00022/20040380003	285	Day 35	Pre MMTT
D5670C00022/20040380003	335	Day 35	5 h post MMTT
D5670C00022/20040380003	263	Day 35	14 h post MMTT
D5670C00022/20040380003	191	Day 36	24 h post MMTT
D5670C00022/20040380005	168	Day -1	Pre MMTT
D5670C00022/20040380005	195	Day -1	5 h post MMTT
D5670C00022/20040380005	290	Day -1	14 h post MMTT
D5670C00022/20040380005	181	Day 1	24 h post MMTT
D5670C00022/20040380005	252	Day 35	Pre MMTT
D5670C00022/20040380005	217	Day 35	5 h post MMTT
D5670C00022/20040380005	322	Day 35	14 h post MMTT
D5670C00022/20040380005	228	Day 36	24 h post MMTT
D5670C00022/20040380008	180	Day -1	Pre MMTT
D5670C00022/20040380008	240	Day -1	5 h post MMTT
D5670C00022/20040380008	268	Day -1	14 h post MMTT
D5670C00022/20040380008	216	Day 1	24 h post MMTT
D5670C00022/20040380008	182	Day 35	Pre MMTT
D5670C00022/20040380008	209	Day 35	5 h post MMTT
D5670C00022/20040380008	259	Day 35	14 h post MMTT
D5670C00022/20040380008	184	Day 36	24 h post MMTT
D5670C00022/20040380011	286	Day -1	Pre MMTT
D5670C00022/20040380011	311	Day -1	5 h post MMTT
D5670C00022/20040380011	326	Day -1	14 h post MMTT
D5670C00022/20040380011	255	Day 1	24 h post MMTT
D5670C00022/20040380011	256	Day 35	Pre MMTT
D5670C00022/20040380011	247	Day 35	5 h post MMTT
D5670C00022/20040380011	266	Day 35	14 h post MMTT
D5670C00022/20040380011	277	Day 36	24 h post MMTT
D5670C00022/20040380012	261	Day -1	Pre MMTT
D5670C00022/20040380012	219	Day -1	5 h post MMTT
D5670C00022/20040380012	284	Day -1	14 h post MMTT
D5670C00022/20040380012	192	Day 1	24 h post MMTT
D5670C00022/20040380012	248	Day 35	Pre MMTT
D5670C00022/20040380012	341	Day 35	5 h post MMTT
D5670C00022/20040380012	446	Day 35	14 h post MMTT
D5670C00022/20040380012	246	Day 36	24 h post MMTT
D5670C00022/20040380013	195	Day -1	Pre MMTT
D5670C00022/20040380013	217	Day -1	5 h post MMTT
D5670C00022/20040380013	298	Day -1	14 h post MMTT
D5670C00022/20040380013	228	Day 1	24 h post MMTT
D5670C00022/20040380013	257	Day 35	Pre MMTT
D5670C00022/20040380013	343	Day 35	5 h post MMTT
D5670C00022/20040380013	302	Day 35	14 h post MMTT
D5670C00022/20040380013	277	Day 36	24 h post MMTT
D5670C00022/20040380015	332	Day -1	Pre MMTT
D5670C00022/20040380015	416	Day -1	5 h post MMTT
D5670C00022/20040380015	353	Day -1	14 h post MMTT
D5670C00022/20040380015	397	Day 1	24 h post MMTT
D5670C00022/20040380015	231	Day 35	Pre MMTT
D5670C00022/20040380015	251	Day 35	5 h post MMTT
D5670C00022/20040380015	366	Day 35	14 h post MMTT
D5670C00022/20040380015	256	Day 36	24 h post MMTT
D5670C00022/20040380017	215	Day -1	Pre MMTT
D5670C00022/20040380017	217	Day -1	5 h post MMTT
D5670C00022/20040380017	457	Day -1	14 h post MMTT
D5670C00022/20040380017	242	Day 1	24 h post MMTT
D5670C00022/20040380017	202	Day 35	Pre MMTT
D5670C00022/20040380017	230	Day 35	5 h post MMTT
D5670C00022/20040380017	150	Day 35	14 h post MMTT
D5670C00022/20040380017	190	Day 36	24 h post MMTT
D5670C00022/20040380019	285	Day -1	Pre MMTT
D5670C00022/20040380019	381	Day -1	5 h post MMTT
D5670C00022/20040380019	617	Day -1	14 h post MMTT
D5670C00022/20040380019	369	Day 1	24 h post MMTT
D5670C00022/20040380019	357	Day 35	Pre MMTT
D5670C00022/20040380019	292	Day 35	5 h post MMTT
D5670C00022/20040380019	301	Day 35	14 h post MMTT
D5670C00022/20040380019	354	Day 36	24 h post MMTT
D5670C00022/20040380021	376	Day -1	Pre MMTT
D5670C00022/20040380021	422	Day -1	5 h post MMTT
D5670C00022/20040380021	493	Day -1	14 h post MMTT
D5670C00022/20040380021	332	Day 1	24 h post MMTT
D5670C00022/20040380021	277	Day 35	Pre MMTT
D5670C00022/20040380021	330	Day 35	5 h post MMTT
D5670C00022/20040380021	365	Day 35	14 h post MMTT
D5670C00022/20040380021	322	Day 36	24 h post MMTT
D5670C00022/20040380022	299	Day -1	Pre MMTT
D5670C00022/20040380022	338	Day -1	5 h post MMTT
D5670C00022/20040380022	486	Day -1	14 h post MMTT
D5670C00022/20040380022	349	Day 1	24 h post MMTT
D5670C00022/20040380022	247	Day 35	Pre MMTT
D5670C00022/20040380022	229	Day 35	5 h post MMTT
D5670C00022/20040380022	347	Day 35	14 h post MMTT
D5670C00022/20040380022	288	Day 36	24 h post MMTT
D5670C00022/20040380026	261	Day -1	Pre MMTT
D5670C00022/20040380026	336	Day -1	5 h post MMTT
D5670C00022/20040380026	361	Day -1	14 h post MMTT
D5670C00022/20040380026	324	Day 1	24 h post MMTT
D5670C00022/20040380026	193	Day 35	Pre MMTT
D5670C00022/20040380026	179	Day 35	5 h post MMTT
D5670C00022/20040380026	256	Day 35	14 h post MMTT
D5670C00022/20040380026	213	Day 36	24 h post MMTT
D5670C00022/20040380028	314	Day -1	Pre MMTT
D5670C00022/20040380028	591	Day -1	5 h post MMTT
D5670C00022/20040380028	550	Day -1	14 h post MMTT
D5670C00022/20040380028	404	Day 1	24 h post MMTT
D5670C00022/20040380028	479	Day 35	Pre MMTT
D5670C00022/20040380028	570	Day 35	5 h post MMTT
D5670C00022/20040380028	422	Day 35	14 h post MMTT
D5670C00022/20040380028	405	Day 36	24 h post MMTT
D5670C00022/20040380029	239	Day -1	Pre MMTT
D5670C00022/20040380029	215	Day -1	5 h post MMTT
D5670C00022/20040380029	316	Day -1	14 h post MMTT
D5670C00022/20040380029	300	Day 1	24 h post MMTT
D5670C00022/20040380029	217	Day 35	Pre MMTT
D5670C00022/20040380029	266	Day 35	5 h post MMTT
D5670C00022/20040380029	330	Day 35	14 h post MMTT
D5670C00022/20040380029	243	Day 36	24 h post MMTT
D5670C00022/20040380030	197	Day -1	Pre MMTT
D5670C00022/20040380030	306	Day -1	5 h post MMTT
D5670C00022/20040380030	296	Day -1	14 h post MMTT
D5670C00022/20040380030	233	Day 1	24 h post MMTT
D5670C00022/20040380030	266	Day 35	Pre MMTT
D5670C00022/20040380030	216	Day 35	5 h post MMTT
D5670C00022/20040380030	358	Day 35	14 h post MMTT
D5670C00022/20040380030	317	Day 36	24 h post MMTT

## Sheet: Fig2a
MEDI0382-D5670C00022
Part B, DB lock: 26AUG2021
USUBJID	Liver Fat Fraction (%)	VISIT	TIME POINT
D5670C00022/20036640038		Day -1	Pre MMTT
D5670C00022/20036640038		Day -1	5 h post MMTT
D5670C00022/20036640038		Day -1	14 h post MMTT
D5670C00022/20036640038	5.3	Day 1	24 h post MMTT
D5670C00022/20036640038		Day 35	Pre MMTT
D5670C00022/20036640038		Day 35	5 h post MMTT
D5670C00022/20036640038		Day 35	14 h post MMTT
D5670C00022/20036640038	4.1	Day 36	24 h post MMTT
D5670C00022/20036640039		Day -1	Pre MMTT
D5670C00022/20036640039		Day -1	5 h post MMTT
D5670C00022/20036640039		Day -1	14 h post MMTT
D5670C00022/20036640039	15.8	Day 1	24 h post MMTT
D5670C00022/20036640039		Day 35	Pre MMTT
D5670C00022/20036640039		Day 35	5 h post MMTT
D5670C00022/20036640039		Day 35	14 h post MMTT
D5670C00022/20036640039	12	Day 36	24 h post MMTT
D5670C00022/20036640041		Day -1	Pre MMTT
D5670C00022/20036640041		Day -1	5 h post MMTT
D5670C00022/20036640041		Day -1	14 h post MMTT
D5670C00022/20036640041	12.8	Day 1	24 h post MMTT
D5670C00022/20036640041		Day 35	Pre MMTT
D5670C00022/20036640041		Day 35	5 h post MMTT
D5670C00022/20036640041		Day 35	14 h post MMTT
D5670C00022/20036640041	8.4	Day 36	24 h post MMTT
D5670C00022/20036640044		Day -1	Pre MMTT
D5670C00022/20036640044		Day -1	5 h post MMTT
D5670C00022/20036640044		Day -1	14 h post MMTT
D5670C00022/20036640044	9.7	Day 1	24 h post MMTT
D5670C00022/20036640044		Day 35	Pre MMTT
D5670C00022/20036640044		Day 35	5 h post MMTT
D5670C00022/20036640044		Day 35	14 h post MMTT
D5670C00022/20036640044	9.7	Day 36	24 h post MMTT
D5670C00022/20036640046		Day -1	Pre MMTT
D5670C00022/20036640046		Day -1	5 h post MMTT
D5670C00022/20036640046		Day -1	14 h post MMTT
D5670C00022/20036640046	34.6	Day 1	24 h post MMTT
D5670C00022/20036640046		Day 35	Pre MMTT
D5670C00022/20036640046		Day 35	5 h post MMTT
D5670C00022/20036640046		Day 35	14 h post MMTT
D5670C00022/20036640046	34.7	Day 36	24 h post MMTT
D5670C00022/20036640047		Day -1	Pre MMTT
D5670C00022/20036640047		Day -1	5 h post MMTT
D5670C00022/20036640047		Day -1	14 h post MMTT
D5670C00022/20036640047	22.5	Day 1	24 h post MMTT
D5670C00022/20036640047		Day 35	Pre MMTT
D5670C00022/20036640047		Day 35	5 h post MMTT
D5670C00022/20036640047		Day 35	14 h post MMTT
D5670C00022/20036640047	23	Day 36	24 h post MMTT
D5670C00022/20036640048		Day -1	Pre MMTT
D5670C00022/20036640048		Day -1	5 h post MMTT
D5670C00022/20036640048		Day -1	14 h post MMTT
D5670C00022/20036640048	30.6	Day 1	24 h post MMTT
D5670C00022/20036640048		Day 35	Pre MMTT
D5670C00022/20036640048		Day 35	5 h post MMTT
D5670C00022/20036640048		Day 35	14 h post MMTT
D5670C00022/20036640048	28.2	Day 36	24 h post MMTT
D5670C00022/20036640049		Day -1	Pre MMTT
D5670C00022/20036640049		Day -1	5 h post MMTT
D5670C00022/20036640049		Day -1	14 h post MMTT
D5670C00022/20036640049	26.2	Day 1	24 h post MMTT
D5670C00022/20036640049		Day 35	Pre MMTT
D5670C00022/20036640049		Day 35	5 h post MMTT
D5670C00022/20036640049		Day 35	14 h post MMTT
D5670C00022/20036640049	22	Day 36	24 h post MMTT
D5670C00022/20036640050		Day -1	Pre MMTT
D5670C00022/20036640050		Day -1	5 h post MMTT
D5670C00022/20036640050		Day -1	14 h post MMTT
D5670C00022/20036640050	14.2	Day 1	24 h post MMTT
D5670C00022/20036640050		Day 35	Pre MMTT
D5670C00022/20036640050		Day 35	5 h post MMTT
D5670C00022/20036640050		Day 35	14 h post MMTT
D5670C00022/20036640050	11.9	Day 36	24 h post MMTT
D5670C00022/20036640051		Day -1	Pre MMTT
D5670C00022/20036640051		Day -1	5 h post MMTT
D5670C00022/20036640051		Day -1	14 h post MMTT
D5670C00022/20036640051	7	Day 1	24 h post MMTT
D5670C00022/20036640051		Day 35	Pre MMTT
D5670C00022/20036640051		Day 35	5 h post MMTT
D5670C00022/20036640051		Day 35	14 h post MMTT
D5670C00022/20036640051	4.6	Day 36	24 h post MMTT
D5670C00022/20036640052		Day -1	Pre MMTT
D5670C00022/20036640052		Day -1	5 h post MMTT
D5670C00022/20036640052		Day -1	14 h post MMTT
D5670C00022/20036640052	4.4	Day 1	24 h post MMTT
D5670C00022/20036640052		Day 35	Pre MMTT
D5670C00022/20036640052		Day 35	5 h post MMTT
D5670C00022/20036640052		Day 35	14 h post MMTT
D5670C00022/20036640052	4.1	Day 36	24 h post MMTT
D5670C00022/20036640056		Day -1	Pre MMTT
D5670C00022/20036640056		Day -1	5 h post MMTT
D5670C00022/20036640056		Day -1	14 h post MMTT
D5670C00022/20036640056	3.3	Day 1	24 h post MMTT
D5670C00022/20036640056		Day 35	Pre MMTT
D5670C00022/20036640056		Day 35	5 h post MMTT
D5670C00022/20036640056		Day 35	14 h post MMTT
D5670C00022/20036640056	7.4	Day 36	24 h post MMTT
D5670C00022/20036640062		Day -1	Pre MMTT
D5670C00022/20036640062		Day -1	5 h post MMTT
D5670C00022/20036640062		Day -1	14 h post MMTT
D5670C00022/20036640062	14.3	Day 1	24 h post MMTT
D5670C00022/20036640062		Day 35	Pre MMTT
D5670C00022/20036640062		Day 35	5 h post MMTT
D5670C00022/20036640062		Day 35	14 h post MMTT
D5670C00022/20036640062	9.3	Day 36	24 h post MMTT
D5670C00022/20036640063		Day -1	Pre MMTT
D5670C00022/20036640063		Day -1	5 h post MMTT
D5670C00022/20036640063		Day -1	14 h post MMTT
D5670C00022/20036640063	3.5	Day 1	24 h post MMTT
D5670C00022/20036640063		Day 35	Pre MMTT
D5670C00022/20036640063		Day 35	5 h post MMTT
D5670C00022/20036640063		Day 35	14 h post MMTT
D5670C00022/20036640063	2.9	Day 36	24 h post MMTT
D5670C00022/20040380002		Day -1	Pre MMTT
D5670C00022/20040380002		Day -1	5 h post MMTT
D5670C00022/20040380002		Day -1	14 h post MMTT
D5670C00022/20040380002		Day 1	24 h post MMTT
D5670C00022/20040380002		Day 35	Pre MMTT
D5670C00022/20040380002		Day 35	5 h post MMTT
D5670C00022/20040380002		Day 35	14 h post MMTT
D5670C00022/20040380002		Day 36	24 h post MMTT
D5670C00022/20040380003		Day -1	Pre MMTT
D5670C00022/20040380003		Day -1	5 h post MMTT
D5670C00022/20040380003		Day -1	14 h post MMTT
D5670C00022/20040380003		Day 1	24 h post MMTT
D5670C00022/20040380003		Day 35	Pre MMTT
D5670C00022/20040380003		Day 35	5 h post MMTT
D5670C00022/20040380003		Day 35	14 h post MMTT
D5670C00022/20040380003		Day 36	24 h post MMTT
D5670C00022/20040380005		Day -1	Pre MMTT
D5670C00022/20040380005		Day -1	5 h post MMTT
D5670C00022/20040380005		Day -1	14 h post MMTT
D5670C00022/20040380005	16.5	Day 1	24 h post MMTT
D5670C00022/20040380005		Day 35	Pre MMTT
D5670C00022/20040380005		Day 35	5 h post MMTT
D5670C00022/20040380005		Day 35	14 h post MMTT
D5670C00022/20040380005	12	Day 36	24 h post MMTT
D5670C00022/20040380008		Day -1	Pre MMTT
D5670C00022/20040380008		Day -1	5 h post MMTT
D5670C00022/20040380008		Day -1	14 h post MMTT
D5670C00022/20040380008	19.1	Day 1	24 h post MMTT
D5670C00022/20040380008		Day 35	Pre MMTT
D5670C00022/20040380008		Day 35	5 h post MMTT
D5670C00022/20040380008		Day 35	14 h post MMTT
D5670C00022/20040380008	20.3	Day 36	24 h post MMTT
D5670C00022/20040380011		Day -1	Pre MMTT
D5670C00022/20040380011		Day -1	5 h post MMTT
D5670C00022/20040380011		Day -1	14 h post MMTT
D5670C00022/20040380011	5.3	Day 1	24 h post MMTT
D5670C00022/20040380011		Day 35	Pre MMTT
D5670C00022/20040380011		Day 35	5 h post MMTT
D5670C00022/20040380011		Day 35	14 h post MMTT
D5670C00022/20040380011		Day 36	24 h post MMTT
D5670C00022/20040380012		Day -1	Pre MMTT
D5670C00022/20040380012		Day -1	5 h post MMTT
D5670C00022/20040380012		Day -1	14 h post MMTT
D5670C00022/20040380012	7.4	Day 1	24 h post MMTT
D5670C00022/20040380012		Day 35	Pre MMTT
D5670C00022/20040380012		Day 35	5 h post MMTT
D5670C00022/20040380012		Day 35	14 h post MMTT
D5670C00022/20040380012	7.2	Day 36	24 h post MMTT
D5670C00022/20040380013		Day -1	Pre MMTT
D5670C00022/20040380013		Day -1	5 h post MMTT
D5670C00022/20040380013		Day -1	14 h post MMTT
D5670C00022/20040380013		Day 1	24 h post MMTT
D5670C00022/20040380013		Day 35	Pre MMTT
D5670C00022/20040380013		Day 35	5 h post MMTT
D5670C00022/20040380013		Day 35	14 h post MMTT
D5670C00022/20040380013		Day 36	24 h post MMTT
D5670C00022/20040380015		Day -1	Pre MMTT
D5670C00022/20040380015		Day -1	5 h post MMTT
D5670C00022/20040380015		Day -1	14 h post MMTT
D5670C00022/20040380015		Day 1	24 h post MMTT
D5670C00022/20040380015		Day 35	Pre MMTT
D5670C00022/20040380015		Day 35	5 h post MMTT
D5670C00022/20040380015		Day 35	14 h post MMTT
D5670C00022/20040380015		Day 36	24 h post MMTT
D5670C00022/20040380017		Day -1	Pre MMTT
D5670C00022/20040380017		Day -1	5 h post MMTT
D5670C00022/20040380017		Day -1	14 h post MMTT
D5670C00022/20040380017	18.3	Day 1	24 h post MMTT
D5670C00022/20040380017		Day 35	Pre MMTT
D5670C00022/20040380017		Day 35	5 h post MMTT
D5670C00022/20040380017		Day 35	14 h post MMTT
D5670C00022/20040380017	16	Day 36	24 h post MMTT
D5670C00022/20040380019		Day -1	Pre MMTT
D5670C00022/20040380019		Day -1	5 h post MMTT
D5670C00022/20040380019		Day -1	14 h post MMTT
D5670C00022/20040380019	6.2	Day 1	24 h post MMTT
D5670C00022/20040380019		Day 35	Pre MMTT
D5670C00022/20040380019		Day 35	5 h post MMTT
D5670C00022/20040380019		Day 35	14 h post MMTT
D5670C00022/20040380019	5.2	Day 36	24 h post MMTT
D5670C00022/20040380021		Day -1	Pre MMTT
D5670C00022/20040380021		Day -1	5 h post MMTT
D5670C00022/20040380021		Day -1	14 h post MMTT
D5670C00022/20040380021	8.4	Day 1	24 h post MMTT
D5670C00022/20040380021		Day 35	Pre MMTT
D5670C00022/20040380021		Day 35	5 h post MMTT
D5670C00022/20040380021		Day 35	14 h post MMTT
D5670C00022/20040380021	6.4	Day 36	24 h post MMTT
D5670C00022/20040380022		Day -1	Pre MMTT
D5670C00022/20040380022		Day -1	5 h post MMTT
D5670C00022/20040380022		Day -1	14 h post MMTT
D5670C00022/20040380022		Day 1	24 h post MMTT
D5670C00022/20040380022		Day 35	Pre MMTT
D5670C00022/20040380022		Day 35	5 h post MMTT
D5670C00022/20040380022		Day 35	14 h post MMTT
D5670C00022/20040380022		Day 36	24 h post MMTT
D5670C00022/20040380026		Day -1	Pre MMTT
D5670C00022/20040380026		Day -1	5 h post MMTT
D5670C00022/20040380026		Day -1	14 h post MMTT
D5670C00022/20040380026	33.8	Day 1	24 h post MMTT
D5670C00022/20040380026		Day 35	Pre MMTT
D5670C00022/20040380026		Day 35	5 h post MMTT
D5670C00022/20040380026		Day 35	14 h post MMTT
D5670C00022/20040380026	25.6	Day 36	24 h post MMTT
D5670C00022/20040380028		Day -1	Pre MMTT
D5670C00022/20040380028		Day -1	5 h post MMTT
D5670C00022/20040380028		Day -1	14 h post MMTT
D5670C00022/20040380028	2.3	Day 1	24 h post MMTT
D5670C00022/20040380028		Day 35	Pre MMTT
D5670C00022/20040380028		Day 35	5 h post MMTT
D5670C00022/20040380028		Day 35	14 h post MMTT
D5670C00022/20040380028		Day 36	24 h post MMTT
D5670C00022/20040380029		Day -1	Pre MMTT
D5670C00022/20040380029		Day -1	5 h post MMTT
D5670C00022/20040380029		Day -1	14 h post MMTT
D5670C00022/20040380029	11.6	Day 1	24 h post MMTT
D5670C00022/20040380029		Day 35	Pre MMTT
D5670C00022/20040380029		Day 35	5 h post MMTT
D5670C00022/20040380029		Day 35	14 h post MMTT
D5670C00022/20040380029	12.2	Day 36	24 h post MMTT
D5670C00022/20040380030		Day -1	Pre MMTT
D5670C00022/20040380030		Day -1	5 h post MMTT
D5670C00022/20040380030		Day -1	14 h post MMTT
D5670C00022/20040380030	18.5	Day 1	24 h post MMTT
D5670C00022/20040380030		Day 35	Pre MMTT
D5670C00022/20040380030		Day 35	5 h post MMTT
D5670C00022/20040380030		Day 35	14 h post MMTT
D5670C00022/20040380030	19.2	Day 36	24 h post MMTT

## Sheet: Fig2b_lira
STUDYID	SUBJID	MSREFID	MSTESTCD	MSTEST	MSORRES	MSORRESU	MSMETH	MSMETHS	MSYN	MSREASND	MSDAN	MSTMN	VISIT	MSTMPT	COMMENT
D5670C00022	20040380005	LIRA	SFA	saturated fatty acids	35.96	39.73	1H-MRS	1H-MRS to determine hepatic SFA, MUFA, PUFA fraction	y		08AUG2020	09:02	Day 1	24 h post MMTT
D5670C00022	20040380005	LIRA	MUFA	monounsaturated fatty acids	36.78	33.11	1H-MRS	1H-MRS to determine hepatic SFA, MUFA, PUFA fraction	y		08AUG2020	09:02	Day 1	24 h post MMTT
D5670C00022	20040380005	LIRA	PUFA	polyunsaturated fatty acids	27.26	27.16	1H-MRS	1H-MRS to determine hepatic SFA, MUFA, PUFA fraction	y		08AUG2020	09:02	Day 1	24 h post MMTT
D5670C00022	20040380011	LIRA	SFA	saturated fatty acids	43.04	42.03	1H-MRS	1H-MRS to determine hepatic SFA, MUFA, PUFA fraction	y		19SEP2020	09:01	Day 1	24 h post MMTT
D5670C00022	20040380011	LIRA	MUFA	monounsaturated fatty acids	40.43	42	1H-MRS	1H-MRS to determine hepatic SFA, MUFA, PUFA fraction	y		19SEP2020	09:01	Day 1	24 h post MMTT
D5670C00022	20040380011	LIRA	PUFA	polyunsaturated fatty acids	16.53	15.97	1H-MRS	1H-MRS to determine hepatic SFA, MUFA, PUFA fraction	y		19SEP2020	09:01	Day 1	24 h post MMTT
D5670C00022	20040380017	LIRA	SFA	saturated fatty acids	45.93	46.41	1H-MRS	1H-MRS to determine hepatic SFA, MUFA, PUFA fraction	y		17OCT2020	08:50	Day 1	24 h post MMTT
D5670C00022	20040380017	LIRA	MUFA	monounsaturated fatty acids	40.86	38.74	1H-MRS	1H-MRS to determine hepatic SFA, MUFA, PUFA fraction	y		17OCT2020	08:50	Day 1	24 h post MMTT
D5670C00022	20040380017	LIRA	PUFA	polyunsaturated fatty acids	13.22	14.85	1H-MRS	1H-MRS to determine hepatic SFA, MUFA, PUFA fraction	y		17OCT2020	08:50	Day 1	24 h post MMTT
D5670C00022	20040380019	LIRA	SFA	saturated fatty acids	45.53	43.38	1H-MRS	1H-MRS to determine hepatic SFA, MUFA, PUFA fraction	y		24OCT2020	06:54	Day 1	24 h post MMTT
D5670C00022	20040380019	LIRA	MUFA	monounsaturated fatty acids	42.48	41.22	1H-MRS	1H-MRS to determine hepatic SFA, MUFA, PUFA fraction	y		24OCT2020	06:54	Day 1	24 h post MMTT
D5670C00022	20040380019	LIRA	PUFA	polyunsaturated fatty acids	11.99	15.4	1H-MRS	1H-MRS to determine hepatic SFA, MUFA, PUFA fraction	y		24OCT2020	06:54	Day 1	24 h post MMTT
D5670C00022	20040380028	LIRA	SFA	saturated fatty acids	43.35	37.99	1H-MRS	1H-MRS to determine hepatic SFA, MUFA, PUFA fraction	y		20JAN2021	06:50	Day 1	24 h post MMTT
D5670C00022	20040380028	LIRA	MUFA	monounsaturated fatty acids	42.2	46.18	1H-MRS	1H-MRS to determine hepatic SFA, MUFA, PUFA fraction	y		20JAN2021	06:50	Day 1	24 h post MMTT
D5670C00022	20040380028	LIRA	PUFA	polyunsaturated fatty acids	14.45	15.83	1H-MRS	1H-MRS to determine hepatic SFA, MUFA, PUFA fraction	y		20JAN2021	06:50	Day 1	24 h post MMTT
D5670C00022	20036640050	LIRA	SFA	saturated fatty acids		47.19	1H-MRS	1H-MRS to determine hepatic SFA, MUFA, PUFA fraction	y		09FEB2020	09:14	Day 1	24 h post MMTT	Measurement performed but spectral quality not sufficient to determine this parameter
D5670C00022	20036640050	LIRA	MUFA	monounsaturated fatty acids		47.14	1H-MRS	1H-MRS to determine hepatic SFA, MUFA, PUFA fraction	y		09FEB2020	09:14	Day 1	24 h post MMTT	Measurement performed but spectral quality not sufficient to determine this parameter
D5670C00022	20036640050	LIRA	PUFA	polyunsaturated fatty acids		5.67	1H-MRS	1H-MRS to determine hepatic SFA, MUFA, PUFA fraction	y		09FEB2020	09:14	Day 1	24 h post MMTT	Measurement performed but spectral quality not sufficient to determine this parameter

## Sheet: Fig2b_placebo
D5670C00022	20040380008	PLACEBO	SFA	saturated fatty acids	44.39	45.18	1H-MRS	1H-MRS to determine hepatic SFA, MUFA, PUFA fraction	y		22AUG2020	08:54	Day 1	24 h post MMTT
D5670C00022	20040380008	PLACEBO	MUFA	monounsaturated fatty acids	45.56	41.84	1H-MRS	1H-MRS to determine hepatic SFA, MUFA, PUFA fraction	y		22AUG2020	08:54	Day 1	24 h post MMTT
D5670C00022	20040380008	PLACEBO	PUFA	polyunsaturated fatty acids	10.06	12.98	1H-MRS	1H-MRS to determine hepatic SFA, MUFA, PUFA fraction	y		22AUG2020	08:54	Day 1	24 h post MMTT
D5670C00022	20040380012	PLACEBO	SFA	saturated fatty acids	44.06	40.59	1H-MRS	1H-MRS to determine hepatic SFA, MUFA, PUFA fraction	y		12SEP2020	06:55	Day 1	24 h post MMTT
D5670C00022	20040380012	PLACEBO	MUFA	monounsaturated fatty acids	45.25	45.95	1H-MRS	1H-MRS to determine hepatic SFA, MUFA, PUFA fraction	y		12SEP2020	06:55	Day 1	24 h post MMTT
D5670C00022	20040380012	PLACEBO	PUFA	polyunsaturated fatty acids	10.69	13.46	1H-MRS	1H-MRS to determine hepatic SFA, MUFA, PUFA fraction	y		12SEP2020	06:55	Day 1	24 h post MMTT
D5670C00022	20040380013	PLACEBO	SFA	saturated fatty acids	40.9	42.71	1H-MRS	1H-MRS to determine hepatic SFA, MUFA, PUFA fraction	y		26SEP2020	07:03	Day 1	24 h post MMTT
D5670C00022	20040380013	PLACEBO	MUFA	monounsaturated fatty acids	44.88	47.5	1H-MRS	1H-MRS to determine hepatic SFA, MUFA, PUFA fraction	y		26SEP2020	07:03	Day 1	24 h post MMTT
D5670C00022	20040380013	PLACEBO	PUFA	polyunsaturated fatty acids	14.22	9.79	1H-MRS	1H-MRS to determine hepatic SFA, MUFA, PUFA fraction	y		26SEP2020	07:03	Day 1	24 h post MMTT
D5670C00022	20040380021	PLACEBO	SFA	saturated fatty acids	37.51	36.78	1H-MRS	1H-MRS to determine hepatic SFA, MUFA, PUFA fraction	y		07NOV2020	08:58	Day 1	24 h post MMTT
D5670C00022	20040380021	PLACEBO	MUFA	monounsaturated fatty acids	41.29	41.4	1H-MRS	1H-MRS to determine hepatic SFA, MUFA, PUFA fraction	y		07NOV2020	08:58	Day 1	24 h post MMTT
D5670C00022	20040380021	PLACEBO	PUFA	polyunsaturated fatty acids	37.51	21.82	1H-MRS	1H-MRS to determine hepatic SFA, MUFA, PUFA fraction	y		07NOV2020	08:58	Day 1	24 h post MMTT
D5670C00022	20040380029	PLACEBO	SFA	saturated fatty acids	44.61	41.96	1H-MRS	1H-MRS to determine hepatic SFA, MUFA, PUFA fraction	y		20JAN2021	09:13	Day 1	24 h post MMTT
D5670C00022	20040380029	PLACEBO	MUFA	monounsaturated fatty acids	43.02	41.56	1H-MRS	1H-MRS to determine hepatic SFA, MUFA, PUFA fraction	y		20JAN2021	09:13	Day 1	24 h post MMTT
D5670C00022	20040380029	PLACEBO	PUFA	polyunsaturated fatty acids	12.36	16.48	1H-MRS	1H-MRS to determine hepatic SFA, MUFA, PUFA fraction	y		20JAN2021	09:13	Day 1	24 h post MMTT
D5670C00022	20040380030	PLACEBO	SFA	saturated fatty acids	50.75	50.86	1H-MRS	1H-MRS to determine hepatic SFA, MUFA, PUFA fraction	y		13FEB2021	08:45	Day 1	24 h post MMTT
D5670C00022	20040380030	PLACEBO	MUFA	monounsaturated fatty acids	37.24	36.49	1H-MRS	1H-MRS to determine hepatic SFA, MUFA, PUFA fraction	y		13FEB2021	08:45	Day 1	24 h post MMTT
D5670C00022	20040380030	PLACEBO	PUFA	polyunsaturated fatty acids	12.01	12.65	1H-MRS	1H-MRS to determine hepatic SFA, MUFA, PUFA fraction	y		13FEB2021	08:45	Day 1	24 h post MMTT
D5670C00022	20036640039	PLACEBO	SFA	saturated fatty acids	48.57	46.67	1H-MRS	1H-MRS to determine hepatic SFA, MUFA, PUFA fraction	y		12JAN2020	09:06	Day 1	24 h post MMTT
D5670C00022	20036640039	PLACEBO	MUFA	monounsaturated fatty acids	43.01	46.38	1H-MRS	1H-MRS to determine hepatic SFA, MUFA, PUFA fraction	y		12JAN2020	09:06	Day 1	24 h post MMTT
D5670C00022	20036640039	PLACEBO	PUFA	polyunsaturated fatty acids	8.42	6.95	1H-MRS	1H-MRS to determine hepatic SFA, MUFA, PUFA fraction	y		12JAN2020	09:06	Day 1	24 h post MMTT
				43.0133	42.4567	14.53
				1.93385	1.58683	1.698
